# Supplementary material for: Solubility of Sulfamethazine in the Binary Mixture of Acetonitrile + Methanol from 278.15 to 318.15 K: Measurement, Dissolution Thermodynamics, Preferential Solvation, and Correlation
Source: Molecules. 2021 Dec 14;26(24):7588. doi: 10.3390/molecules26247588 (PMC8706450; doi:10.3390/molecules26247588)
Supplement: Supplementary file 1 [file molecules-26-07588-s001.zip]

Archive with 1 entries (1 files):
- molecules-1482866-supplementary.pdf
